# Supplementary material for: A study on evaluation of english hybrid teaching courses based on AHP and K-means
Source: PeerJ Comput Sci. 2024 May 31;10:e2074. doi: 10.7717/peerj-cs.2074 (PMC11157586; doi:10.7717/peerj-cs.2074)
Supplement: Supplemental Information 1 [file peerj-cs-10-2074-s001.zip]

Archive with 11 entries (10 files):
- code/
- code/agglomerativeHierarchical.py
- code/dbscan.py
- code/fuzzyCMeansClustering.py
- code/kMeansPlusPlus.py
- code/kmcuda.cc
- code/kmcuda.h
- code/kmeans.cu
- code/kmeans.py
- code/knn.cu
- code/tests.py
