# Supplementary material for: A study on evaluation of english hybrid teaching courses based on AHP and K-means
Source: PeerJ Comput Sci. 2024 May 31;10:e2074. doi: 10.7717/peerj-cs.2074 (PMC11157586; doi:10.7717/peerj-cs.2074)
Supplement: Supplemental Information 1 [file peerj-cs-10-2074-s001.zip › code/tests.py]

import pytest

from kmeans import (
    point_avg,
    distance, 
    generate_k,
    assign_points,
    update_centers
    )


class TestKMeans(object):

    def pytest_funcarg__two_dimensional_points(self, request):
        return ((0, 10), (5, 15))

    def pytest_funcarg__three_dimensional_points(self, request):
        return ((1, 2, 6), (2, 3, 8), (4, 5, 3), (6, 7, 0))

    def pytest_funcarg__data_set(self, request):
        return ((0, 1), (1, 2), (1, 3), (10, 9), (11, 8), (9, 7))

    def pytest_funcarg__assignments(self, request):
        return [0, 0, 0, 1, 1, 1]

    def pytest_funcarg__centers(self, request):
        return [[.67, 2.0], [10.0, 8.0]]

    def test_point_avg(self, two_dimensional_points, three_dimensional_points):
        assert point_avg(two_dimensional_points) == [2.5, 12.5]
        assert point_avg(three_dimensional_points) == [3.25, 4.25, 4.25]

    def test_distance(self, two_dimensional_points, three_dimensional_points):
        assert distance(*two_dimensional_points) > 7.06
        assert distance(*two_dimensional_points) < 7.08

    def test_generate_k_two_dimensions(self, two_dimensional_points):
        for i in xrange(1000):
            centers = generate_k(two_dimensional_points, 10)
            for point in centers:
                assert 0 < point[0] < 10
                assert 5 < point[1] < 15

    def test_generate_k_three_dimensions(self, three_dimensional_points):
        for i in xrange(1000):
            centers = generate_k(three_dimensional_points, 10)
            for point in centers:
                assert 1 < point[0] < 6
                assert 2 < point[1] < 7
                assert 0 < point[1] < 8

    def test_update_centers(self, data_set, assignments):
        centers = update_centers(data_set, assignments)
        assert len(centers) == 2

        rounded_centers = []
        for point in centers:
            rounded_centers.append([float('%.2f' % point[0]), float('%.2f' % point[1])])
        for point in [[.67, 2.0], [10.0, 8.0]]:
            assert point in rounded_centers

    def test_assign_points(self, data_set, centers, assignments):
        assert assign_points(data_set, centers) == assignments
